# Supplementary material for: Technology-Enhanced Learning in the Education of Oncology Medical Professionals: A Systematic Literature Review
Source: J Cancer Educ. 2023 Jun 26;38(5):1743–51. doi: 10.1007/s13187-023-02329-1 (PMC10509048; doi:10.1007/s13187-023-02329-1)
Supplement: Supplementary file 2 — Supplementary file2 (XLSX 90 KB) [file 13187_2023_2329_MOESM2_ESM.xlsx]

## Sheet: Appendix2
Year	Journal	Authors	Title	Country (number of persons)	Research purpose (developmental/evaluative/comparative)	CanMEDS roles	Digital tool development	Digital tool type	Details of digital tools	Instruction delivery mode (distance/blended/face-to-face)	Research design (qualitative/quantitative/mixed)	Level of education (undergradute/resident/professional)	Sample (profession)	Data collection tools (survey, knowledge test, performance test, interview, focus group (inc. informal discussions), expert panel (inc. workshops), observation (inc. reports), system data log, user testing)	Kirkpatrick model of training evaluation level 1- reaction level 2- learning level 3- behaviour level 4- results	Kirkpatrick model of training evaluation Details	Full reference
2022	JMIR Cancer	Dennett et al.	A Cancer Exercise Toolkit Developed Using Co-Design: Mixed Methods Study	Australia (7), Canada (1)	developmental, evaluative	medical expert	yes	website	toolkit	distance	mixed	professional	exercise professionals	survey, knowledge test, interview, expert panel	level 1 level 2	The training was satisfactory. The digital tool was useful. Challenges have been reported. Knowledge has been improved. Skills have been improved. Confidence has been increased.	Dennett, A. M., Tang, C. Y., Chiu, A., Osadnik, C., Granger, C. L., Taylor, N. F., Campbell, K. L., & Barton, C. (2022). A Cancer Exercise Toolkit Developed Using Co-Design: Mixed Methods Study. JMIR cancer, 8(2), e34903. https://doi.org/10.2196/34903
2018	Contemporary Educational Technology	Tracey et al.	A Collaborative Educational Intervention Integrating Biology and Physics in Radiation Oncology: A Design Research Case Study	USA (4)	developmental, evaluative	communicator, collaborator	yes	LMS simulation	Blackboard Virtual Hospital	face-to-face	mixed	professional	multiple	survey, observation	level 1	The training was satisfactory. The digital tool was useful. Challenges have been reported.	Tracey MW, Joiner M, Kacin S, Burmeister J. A. (2018). Collaborative Educational Intervention Integrating Biology and Physics in Radiation Oncology: A Design Research Case Study. Contemp Educ Technol. 9(2), 186-205. https://doi.org/10.30935/cet.414949.
2019	Trials	Phillips et al.	A phase III wait-listed randomised controlled trial of novel targeted interprofessional clinical education intervention to improve cancer patients’ reported pain outcomes (The Cancer Pain Assessment (CPAS) Trial): study protocol	Australia (8), USA (1)	evaluative	medical expert	no	mobile app	QStream	distance	quantitative	professional	multiple	survey, knowledge test, system data log	n/a	n/a	Phillips, J. L., Heneka, N., Lovell, M., Lam, L., Davidson, P., Boyle, F., McCaffrey, N., Fielding, S., & Shaw, T. (2019). A phase III wait-listed randomised controlled trial of novel targeted inter-professional clinical education intervention to improve cancer patients' reported pain outcomes (The Cancer Pain Assessment (CPAS) Trial): study protocol. Trials, 20(1), 62. https://doi.org/10.1186/s1…
2021	The Oncologist	Subramanian et al.	Acceptability, Utility, and Cost of a Mobile Health Cancer Screening Education Application for Training Primary Care Physicians in India	USA (2), India (7), France (1)	developmental, comparative	medical expert	yes	mobile app	M-OncoEd	distance	mixed	professional	primary care physicians	survey, knowledge test, interview, focus group, system data log	level 1 level 2 level 4	The training was satisfactory. The digital tool was useful. Challenges have been reported. Knowledge has been partially improved. The targeted recruitment approach was more cost-efficient.	Subramanian, S., Jose, R., Lal, A., Augustine, P., Jones, M., Gopal, B. K., Swayamvaran, S. K., Saroji, V., Samadarsi, R., & Sankaranarayanan, R. (2021). Acceptability, Utility, and Cost of a Mobile Health Cancer Screening Education Application for Training Primary Care Physicians in India. The oncologist, 26(12), e2192–e2199. https://doi.org/10.1002/onco.13904
2019	Journal of Cancer Education	McClelland et al.	Bridging the Gap in Global Advanced Radiation Oncology Training: Impact of a Web-Based Open-Access Interactive Three-Dimensional Contouring Atlas on Radiation Oncologist Practice in Russia	USA (5), Russia (10) (two persons affiliated with two countries)	evaluative	medical expert	no	EPSS	eContour	face to face	quantitative	professional	radiation oncologists	survey	level 1 level 3	The training was satisfactory. The digital tool was useful. Challenges have been reported. The training changed the learners' daily practice.	McClelland, S., 3rd, Chernykh, M., Dengina, N., Gillespie, E. F., Likhacheva, A., Usychkin, S., Pankratov, A., Kharitonova, E., Egorova, Y., Tsimafeyeu, I., Tjulandin, S., Thomas, C. R., Jr, & Mitin, T. (2019). Bridging the Gap in Global Advanced Radiation Oncology Training: Impact of a Web-Based Open-Access Interactive Three-Dimensional Contouring Atlas on Radiation Oncologist Practice in Russia…
2021	Journal of Cancer Education	Burger et al.	Bridging the Radiotherapy Education Gap in Africa: Lessons Learnt from the Cape Town Access to Care Training Programme Over the Past 5 Years (2015–2019)	Switzerland (3), South Africa (6)	developmental, evaluative	medical expert	no	EPSS LMS simulation	Varian Eclipse LäraNära, Vula VERT	blended	mixed	professional	multiple	survey	n/a	n/a	Burger, H., Wyrley-Birch, B., Joubert, N., Trauernicht, C. J., Valentim, J. M., Groll, J., Berz, S., Vowles, N., & Parkes, J. (2022). Bridging the Radiotherapy Education Gap in Africa: Lessons Learnt from the Cape Town Access to Care Training Programme Over the Past 5 Years (2015-2019). Journal of cancer education, 37(6), 1662–1668. https://doi.org/10.1007/s13187-021-02010-5
2018	Journal of Medical Imaging and Radiation Oncology	Turner et al.	Can radiation oncologists learn to be better leaders? Outcomes of a pilot Foundations of Leadership in Radiation Oncology program for trainees delivered via personal electronic devices	Canada (1), Australia (6)	developmental, evaluative	leader	no	mobile app	QStream	distance	mixed	resident	radiation oncologists	survey, system data log	level 1 level 2	The training was partially satisfactory. The digital tool was partially useful. Challenges have been reported. Knowledge has been improved.	Turner, S., Janssen, A., Chan, M. K., Morris, L., Martin, R., Mackenzie, P., & Shaw, T. (2018). Can radiation oncologists learn to be better leaders? Outcomes of a pilot Foundations of Leadership in Radiation Oncology program for trainees delivered via personal electronic devices. Journal of medical imaging and radiation oncology, 6(6), 847–853. https://doi.org/10.1111/1754-9485.12793
2022	Asian Pacific Journal of Cancer Prevention	Jose et al.	Design and Process of Implementation Mobile Application Based Modular Training on Early Detection of Cancers (M-OncoEd) for Primary Care Physicians in India	USA (1), France (1), India (10)	developmental, evaluative	medical expert	yes	mobile app	M-OncoEd	distance	qualitative	professional	primary care physicians	interview, focus group, expert panel	level 1	The training was partially satisfactory. The digital tool was useful. Challenges have been reported.	Jose, R., Subramanian, S., Augustine, P., Rengaswamy, S., Nujum, Z. T., Gopal, B. K., Saroji, V., Samadasi, R., John, S., Narendran, M., Lal, A., & Pillai, R. (2022). Design and Process of Implementation Mobile Application Based Modular Training on Early Detection of Cancers (M-OncoEd) for Primary Care Physicians in India. Asian Pacific journal of cancer prevention, 23(3), 937–946. https://doi.or…
2020	BMC Medical Education	Stuij et al.	Developing a digital training tool to support oncologists in the skill of information-provision: a user centred approach	Norway (1), Netherlands (8) (one person affiliated with two countries)	developmental, evaluative	communicator	yes	e-learning course other	e-learning course chatbot	distance	qualitative	resident, professional	oncologists	interview, focus group, expert panel, user testing	level 1	The training was satisfactory. The digital tool was useful. Challenges have been reported.	Stuij, S.M., Drossaert, C.H.C., Labrie, N.H.M. et al. (2020). Developing a digital training tool to support oncologists in the skill of information-provision: a user centred approach. BMC Med Educ,20, 135. https://doi.org/10.1186/s12909-020-1985-0
2021	Journal of Cancer Education	Safavi et al.	Feedback Delivery in an Academic Cancer Centre: Reflections From an R2C2‑based Microlearning Course	Canada (12)	evaluative	communicator	no	e-learning course	e-learning course	distance	qualitative	professional	multiple	interview	level 1	The training was partially satisfactory. The digital tool was useful.	Safavi, A. H., Papadakos, J., Papadakos, T., Quartey, N. K., Lawrie, K., Klein, E., Storer, S., Croke, J., Millar, B. A., Jang, R., Bezjak, A., & Giuliani, M. E. (2022). Feedback Delivery in an Academic Cancer Centre: Reflections From an R2C2-based Microlearning Course. Journal of cancer education, 37(6), 1790–1797. https://doi.org/10.1007/s13187-021-02028-9
2018	Current Oncology	Gillan et al.	Impact of high-fidelity e-learning on knowledge acquisition and satisfaction in radiation oncology trainees	Canada (7)	evaluative	medical expert	no	e-learning authoring tool simulation	Articulate Storyline Elekta XVI	distance	quantitative	resident	radiation oncologists	survey, knowledge test	level 1 level 2	The training was partially satisfactory. Knowledge has been partially improved.	Gillan, C, Papadakos, J, Brual, J, Harnett, N, Hogan, A, Milne, E, & Giuliani M.E. (2018). Impact of high-fidelity e-learning on knowledge acquisition and satisfaction in radiation oncology trainees. Curr Oncol. 25(6), e533-e538. https://doi.org/10.3747/co.25.4090.
2012	Journal of Cancer Education	Blazer et al.	Impact of Web-Based Case Conferencing on Cancer Genetics Training Outcomes for Community-Based Clinicians	USA (4)	comparative	medical expert	no	teleconference system other	Microsoft Live asynchronous discussion board	blended	mixed	professional	multiple	survey, knowledge test	level 2	Knowledge has been improved. Skills have been improved. Self-efficacy has been increased.	Blazer, K. R., Christie, C., Uman, G., & Weitzel, J. N. (2012). Impact of web-based case conferencing on cancer genetics training outcomes for community-based clinicians. Journal of cancer education, 27(2), 217–225. https://doi.org/10.1007/s13187-012-0313-8
2014	BioMed Research International	Yang et al.	Implementation of Incident Learning in the Safety and Quality Management of Radiotherapy: The Primary Experience in a New Established Program with Advanced Technology	China (7)	developmental, evaluative	medical expert	yes	EPSS	incident learning system	face-to-face	mixed	professional	multiple	system data log, observation	level 3	The training changed the learners' daily practice.	Yang, R., Wang, J., Zhang, X., Sun, H., Gao, Y., Liu, L., & Lin, L. (2014). Implementation of incident learning in the safety and quality management of radiotherapy: the primary experience in a new established program with advanced technology. BioMed research international, 392596. https://doi.org/10.1155/2014/392596
2012	Journal of Cancer Education	Links et al.	Implementing a Multi-professional Web-based Learning Environment for a Comprehensive Cancer Centre: Obstacles, Solutions and Reflections	Australia (5)	developmental, evaluative	medical expert	no	LMS website	ATutor, Moodle (Flexpage) forum, wiki	blended	qualitative	resident, professional	multiple	interview, observation	n/a	n/a	Links, M., Sargeant, C., Waters, A., Liauw, W., & Thomas, P. (2012). Implementing a multi-professional web-based learning environment for a comprehensive cancer centre: obstacles, solutions and reflections. Journal of cancer education, 27(1), 37–41. https://doi.org/10.1007/s13187-011-0261-8
2022	Journal of Cancer Education	Yao et al.	Initial Experience of a Tele-radiotherapy System for Training Radiation Oncologists in Rural Areas	China (7)	developmental, evaluative	medical expert, professional	yes	simulation	radiation therapy training platform	distance	n/a	professional	radiation oncologists	n/a	n/a	n/a	Yao, Q., Zou, L., Lan, H., Luo, S., Lu, S., Lang, J., & Xu, C. (2022). Initial Experience of a Tele-radiotherapy System for Training Radiation Oncologists in Rural Areas. Journal of cancer education, 37(2), 461–465. https://doi.org/10.1007/s13187-020-01836-9
2022	Journal of Cancer Education	Gupta et al.	Knowledge, Practice, and Skills in Cytology-Based Cervical Cancer Screening: Impact Assessment of Training Workshop for the Pathologists	India (6)	evaluative	medical expert	no	presentation other	Microsoft PowerPoint digital images	blended	quantitative	resident, professional	pathologists	survey, knowledge test	level 1 level 2	The training was satisfactory. Challenges have been reported. Knowledge has been improved. Skills have been improved. Confidence has been increased.	Gupta, R., Kumar, N., Sood, N., Sharda, A., Kumar, D., & Gupta, S. (2022). Knowledge, Practice, and Skills in Cytology-Based Cervical Cancer Screening: Impact Assessment of Training Workshop for the Pathologists. Journal of cancer education, 37(1), 58–64. https://doi.org/10.1007/s13187-020-01785-3
2017	Journal of New Approaches in Educational Research	Johnson et al.	Learning in Online Continuing Professional Development: An Institutionalist View on the Personal Learning Environment	UK (3)	n/a	medical expert	no	LMS	Blackboard	distance	mixed	resident	multiple	system data log	n/a	n/a	Johnson, M. W., Prescott, D., & Lyon, S. (2017). Learning in Online Continuing Professional Development: An Institutionalist View on the Personal Learning Environment. Journal of New Approaches in Educational Research, 6(1), 20-27. https://doi.org/10.7821/naer.2017.1.189
2021	Journal of Cancer Education	Babu et al.	Leveraging Technology for Nation-Wide Training of Healthcare Professionals in Cancer Screening in India: a Methods Article	India (4)	developmental, evaluative	medical expert	no	teleconference system video other	Zoom videos PDF	blended	qualitative	professional	multiple	n/a	level 1	The training was partially satisfactory. Challenges have been reported.	Babu, R., Dhanasekaran, K., Mehrotra, R., & Hariprasad, R. (2021). Leveraging Technology for Nation-Wide Training of Healthcare Professionals in Cancer Screening in India: a Methods Article. Journal of cancer education, 36(5), 950–956. https://doi.org/10.1007/s13187-020-01720-6
2019	Journal of Cancer Education	Kim & Kim	Measuring the Effects of Education in Detecting Lung Cancer on Chest Radiographs: Utilization of a New Assessment Tool	Republic of Korea (2)	comparative	medical expert	no	e-learning authoring tool presentation	Adobe Captivate Microsoft PowerPoint	face to face	quantitative	resident	multiple	knowledge test, system data log	level 2	Skills have been improved.	Kim, J., & Kim, K. H. (2019). Measuring the Effects of Education in Detecting Lung Cancer on Chest Radiographs: Utilization of a New Assessment Tool. Journal of cancer education, 34(6), 1213–1218. https://doi.org/10.1007/s13187-018-1431-8
2022	Journal of Cancer Education	Lewis et al.	Radiologist Self‑training: a Study of Cancer Detection when Reading Mammograms at Work Clinics or Workshops	Australia (6)	comparative	medical expert	no	EPSS	BREAST	distance, face-to-face	quantitative	professional	radiologists	survey, performance test, system data log	level 2	Skills have been improved.	Lewis, S. J., Borecky, N., Li, T., Barron, M. L., Brennan, P., & Trieu, P. D. Y. (2022). Radiologist Self-training: a Study of Cancer Detection when Reading Mammograms at Work Clinics or Workshops. Journal of cancer education, 1–7. https://doi.org/10.1007/s13187-022-02156-w
2020	Journal of Cancer Education	Mitin et al.	Radiotherapy for Hepatocellular Carcinoma in Russia: a Survey-Based Analysis of Current Practice and the Impact of an Educational Workshop on Clinical Expertise	USA (10), Russia (10) (two persons affiliated with two countries)	evaluative	medical expert	no	EPSS	eContour	face-to-face	quantitative	professional	radiation oncologists	survey	level 2	Knowledge has been improved. Confidence has been increased.	Mitin, T., Degnin, C., Chen, Y., Shirvani, S., Gillespie, E., Hoffe, S., Latifi, K., Nabavizadeh, N., Dengina, N., Chernich, M., Usychkin, S., Kharitonova, E., Egorova, Y., Pankratov, A., Tsimafeyeu, I., Thomas, C. R., Jr, Tjulandin, S., & Likhacheva, A. (2020). Radiotherapy for Hepatocellular Carcinoma in Russia: a Survey-Based Analysis of Current Practice and the Impact of an Educational Worksh…
2021	Journal of Cancer Education	Vaysse et al.	Small Private Online Course in Teaching Oncology—Feedback After 1 Year: What Lessons?	France (7)	evaluative	medical expert	no	e-learning course video other	e-learning course video quizzes	distance	mixed	undergraduate, resident, professional	multiple	survey	level 1 level 3	The training was satisfactory. The digital tool was useful. Challenges have been reported. The training partially changed the learners' daily practice.	Vaysse, C., Fize, A. L., Despas, F., Chantalat, E., Serrano, E., Beyne-Rauzy, O., & Rougé-Bugat, M. E. (2021). Small Private Online Course in Teaching Oncology-Feedback After 1 Year: What Lessons?. Journal of cancer education, 36(1), 65–71. https://doi.org/10.1007/s13187-019-01598-z
2012	Journal of Pediatric Oncology Nursing	Borgerson & Dino	The Feasibility, Perceived Satisfaction, and Value of Using Synchronous Webinars to Educate Clinical Research Professionals on Reporting Adverse Events in Clinical Trials: A Report From the Children’s Oncology Group	USA (2)	evaluative	professional	no	teleconference system	WebEx	distance	mixed	professional	multiple	survey	level 1 level 3	The training was satisfactory. Challenges have been reported. The training changed the learners' daily practice.	Borgerson, D., & Dino, J. (2012). The feasibility, perceived satisfaction, and value of using synchronous webinars to educate clinical research professionals on reporting adverse events in clinical trials: a report from the Children's Oncology Group. Journal of pediatric oncology nursing, 29(6), 316–322. https://doi.org/10.1177/1043454212457465
2015	The Clinical Teacher	Morgan et al.	The flipped classroom for medical students	USA (5), Qatar (1)	evaluative	medical expert	no	LMS presentation video	LAMS Microsoft PowerPoint videos	blended	mixed	undergraduate	medical students	survey	level 1 level 2	The training was satisfactory. Knowledge has been improved.	Morgan, H., McLean, K., Chapman, C., Fitzgerald, J., Yousuf, A., & Hammoud, M. (2015). The flipped classroom for medical students. The clinical teacher, 12(3), 155–160. https://doi.org/10.1111/tct.12328
2021	ecancermedicalscience	Asana et al.	Using advanced information and communication technologies to advance oncology education in Africa	USA (5), Egypt (1), Tanzania (1)	evaluative	medical expert	no	e-learning course	via GO-U training platform	distance	quantitative	resident	radiation oncologists	survey	level 1 level 2	Challenges have been reported. Confidence has been increased.	Asana L, Irabor C, Seppo S, Jean C, Ngoma T, Elzawawy A, & Ngwa W. (2021). Using advanced information and communication technologies to advance oncology education in Africa. Ecancermedicalscience, 23(15)-1211. https://doi.org/10.3332/ecancer.2021.1211
2018	Journal of cancer Education	Chiswell et al.	Using Webinars for the Education of Health Professionals and People Affected by Cancer: Processes and Evaluation	Australia (7)	evaluative	medical expert, communicator	no	teleconference system	teleconference system	distance	quantitative	professional	multiple	survey	level 1	The training was satisfactory. Challenges have been reported.	Chiswell, M., Smissen, A., Ugalde, A., Lawson, D., Whiffen, R., Brockington, S., & Boltong, A. (2018). Using Webinars for the Education of Health Professionals and People Affected by Cancer: Processes and Evaluation. Journal of cancer education, 33(3), 583–591. https://doi.org/10.1007/s13187-016-1138-7
2018	Journal of Cancer Education	Krishnamachari et al.	Video Education on Hereditary Breast and Ovarian Cancer (HBOC) for Physicians: an Interventional Study	USA (11)	comparative	medical expert	no	e-learning course video	e-learning course video	distance	quantitative	professional	multiple	survey	level 2	Knowledge has been partially improved.	Krishnamachari, B., Rehman, M., Cohn, J. E., Chan, V., Modi, N., Leitner, O., Tangney, K., O'Connor, A., Blazey, W., Koehler, S., & Tegay, D. (2018). Video Education on Hereditary Breast and Ovarian Cancer (HBOC) for Physicians: an Interventional Study. Journal of cancer education, 33(6), 1213–1221. https://doi.org/10.1007/s13187-017-1233-4
2016	Journal of Cancer Education	das Graças Silva Matsubara & De Domenico	Virtual Learning Environment in Continuing Education for Nursing in Oncology: an Experimental Study	Brazil (2)	comparative	medical expert	no	LMS	Moodle	distance, face-to-face	mixed	professional	nurses	survey, knowledge test	level 1 level 2	The training was partially satisfactory. Challenges have been reported. Knowledge has been partially improved. Skills have been partially improved.	das Graças Silva Matsubara, M., & De Domenico, E. B. L. (2016). Virtual Learning Environment in Continuing Education for Nursing in Oncology: an Experimental Study. Journal of cancer education, 31(4), 804–810. https://doi.org/10.1007/s13187-015-0889-x
2019	BMJ Supportive & Palliative Care	Taubert et al.	Virtual reality videos used in undergraduate palliative and oncology medical teaching: results of a pilot study	UK (5)	evaluative	medical expert	yes	presentation VR	presentation 360-degree videos	face-to-face	mixed	undergraduate	medical students	survey	level 1	The training was satisfactory. Challenges have been reported.	Taubert, M., Webber, L., Hamilton, T., Carr, M., & Harvey, M. (2019). Virtual reality videos used in undergraduate palliative and oncology medical teaching: results of a pilot study. BMJ supportive & palliative care, 9(3), 281–285. https://doi.org/10.1136/bmjspcare-2018-001720
2021	Journal of Cancer Education	Nelson et al.	A Pilot Educational Intervention to Support Primary Care Provider Performance of Skin Cancer Examinations	USA (10)	developmental, evaluative	medical expert	no	e-learning course teleconference system	e-learning course Zoom	distance	quantitative	resident	primary care physicians	survey, knowledge test	level 2	Knowledge has been improved. Self-efficacy has been increased.	Nelson, K. C., Seiverling, E. V., Gonna, N., Berry, E., Stoos, E., Dorsey, C. N., Sepulveda, S., Vazquez, G., Doan, H. Q., & Haydu, L. E. (2023). A Pilot Educational Intervention to Support Primary Care Provider Performance of Skin Cancer Examinations. Journal of cancer education, 38(1), 364–369. https://doi.org/10.1007/s13187-021-02126-8
2022	Journal of Cancer Education	Chidebe & Pratt-Chapman	Oncology Patient Navigation Training: Results of a Pilot Study in Nigeria	Nigeria (1), UK (1), USA (1) (one person affiliated with two countries)	evaluative	medical expert, collaborator	no	e-learning course	Oncology Patient Navigator: The Fundamentals	distance	mixed	professional	multiple	survey, interview	level 1 level 2	The training was satisfactory. Challenges have been reported. Confidence has been partially increased.	Chidebe, R. C. W., & Pratt-Chapman, M. L. (2022). Oncology Patient Navigation Training: Results of a Pilot Study in Nigeria. Journal of cancer education, 37(4), 1172–1178. https://doi.org/10.1007/s13187-020-01935-7
2021	Updates in Surgery	Montroni et al.	Surgical coaching applied to laparoscopic TME for continuous professional development in rectal surgery: proof of concept	Italy (13)	evaluative	medical expert	no	video	video	face-to-face	quantitative	professional	colorectal surgeons	survey	level 1 level 2	The training was satisfactory. Challenges have been reported. Confidence has been increased.	Montroni, I., Mari, G., Boni, L., Maggioni, D., Crippa, J., Cocozza, E., Ferrari, G., Ugolini, G., Capelli, P., Berti, S., Pugliese, R., Spinelli, A., & AIMS Academy clinical research network (2021). Surgical coaching applied to laparoscopic TME for continuous professional development in rectal surgery: proof of concept. Updates in surgery, 73(5), 1805–1810. https://doi.org/10.1007/s13304-021-011…
2021	Journal of Cancer Education	Cheung et al.	The Role of Virtual Environment for Radiotherapy Training (VERT) in Medical Dosimetry Education	Hong Kong (3)	comparative	medical expert	no	EPSS simulation	Varian Eclipse VERT	face-to-face	quantitative	undergraduate	medical students	survey	level 1 level 2	The training was satisfactory. The digital tool was useful. Knowledge has been improved. Confidence has been increased.	Cheung, E. Y. W., Law, M. Y. Y., & Cheung, F. (2021). The Role of Virtual Environment for Radiotherapy Training (VERT) in Medical Dosimetry Education. Journal of cancer education, 36(2), 271–277. https://doi.org/10.1007/s13187-019-01622-2
2022	Physica Medica	Doyle et al.	Use of a novel anthropomorphic prostate simulator in a prostate brachytherapy transrectal ultrasound imaging workshop for medical physicists	Ireland (5), USA (1) (one person affiliated with two countries)	developmental, evaluative	medical expert	no	mobile app presentation simulation	TurningPoint Microsoft PowerPoint PBT TRUS training simulator	blended	mixed	professional	medical physicists	survey, knowledge test, focus group	level 1 level 2	The training was satisfactory. The digital tool was useful. Challenges have been reported. Knowledge has been improved. Confidence has been increased.	Doyle, A. J., Cody, D., King, D. M., Sullivan, P. F. J., & Browne, J. E. (2022). Use of a novel anthropomorphic prostate simulator in a prostate brachytherapy transrectal ultrasound imaging workshop for medical physicists. Physica medica European Journal of Medical Physics, 95, 156–166. https://doi.org/10.1016/j.ejmp.2022.02.008
